# Supplementary material for: pH and Redox-Dual Sensitive Chitosan Nanoparticles Having Methyl Ester and Disulfide Linkages for Drug Targeting against Cholangiocarcinoma Cells
Source: Materials (Basel). 2022 May 26;15(11):3795. doi: 10.3390/ma15113795 (PMC9181436; doi:10.3390/ma15113795)
Supplement: Supplementary file 1 [file materials-15-03795-s001.zip]

Archive with 1 entries (1 files):
- materials-1725089-supplementary.pdf
